# Supplementary material for: Novel Truncating Variants in PODXL Represent a New Entity to Be Explored Among Podocytopathies
Source: Genes (Basel). 2025 Apr 18;16(4):464. doi: 10.3390/genes16040464 (PMC12026838; doi:10.3390/genes16040464)
Supplement: Supplementary file 1 [file genes-16-00464-s001.zip]

Archive with 1 entries (1 files):
- genes-3551580-supplementary.pdf
